# Supplementary material for: Comparison between DSQIID total / sub-item scores and plasma p-tau elevation in adults with Down’s syndrome
Source: PLoS One. 2024 Dec 9;19(12):e0311878. doi: 10.1371/journal.pone.0311878 (PMC11627409; doi:10.1371/journal.pone.0311878)
Supplement: S1 Table — (XLSX) [file pone.0311878.s001.xlsx]

## Sheet: Supplentary Table 1 DS
ID	Age	Sex	Total score of DSQIID part 2 and part3	Sub score of DSQIID part 2	Sub score of DSQIID part 3	Lag time (month) beween DSQIID and blood collection	plasma p-tau (pg/ml)
1	36	M	2	1	1	0	0.773596
2	26	F	1	0	1	0	0.46679
3	19	F	15	11	4	0	0.754273
4	29	M	1	1	0	17	0.849898
5	22	F	0	0	0	0	0.684698
6	31	F	15	11	4	0	1.25768
7	24	F	4	2	2	1	0.879115
8	25	F	0	0	0	1	0.919455
9	16	M	12	8	4	8	1.5427
10	50	M	21	12	9	0	1.49015
11	25	M	15	9	6	9	0.637719
12	47	F	19	11	8	3	6.07978
13	28	M	1	1	0	0	0.774198
14	57	M	33	24	9	0	3.77361
15	31	M	2	0	2	2	0.945438
16	55	F	11	9	2	0	9.24998
17	42	F	17	10	7	1	7.07375
18	43	M	11	11	0	0	7.21159
19	25	M	2	0	2	2	0.762458
20	29	M	36	27	9	0	0.804865
21	45	F	24	20	4	7	1.22996
22	42	M	1	1	0	10	5.30712
23	23	F	5	4	1	10	0.88459
24	20	F	2	0	2	1	1.11823
25	34	F	13	9	4	0	1.19577
26	20	M	8	5	3	1	0.677218
27	21	M	0	0	0	2	0.689493
28	39	M	9	6	3	0	1.37136
29	18	F	4	3	1	13	0.625018
30	46	F	23	17	6	19	6.6137
31	30	F	12	3	9	3	1.15281
32	21	M					1.06278
33	32	M					0.882492
34	22	M					1.32635
35	27	F	27	19	8	0	1.29127
36	48	M	3	1	2	14	2.41174
37	31	F	11	7	4	15	1.15382
38	24	M					0.975113
39	22	F					1.02248
40	34	M	38	28	10	7	1.35515
41	31	F	2	2	0	6	1.07235
42	42	F					1.31461
43	28	F	16	8	8	3	1.15462
44	43	F					4.52068
45	22	M	26	19	7	14	1.19338
46	43	F					4.63493
47	31	F	1	0	1	5	1.13365
48	29	M	11	5	6	5	1.01543
49	29	M	3	2	1	3	0.778074
50	21	M					1.07262
51	55	M	2	1	1	5	5.64886
52	26	M					3.2048
53	20	F					0.873805
54	53	M					6.35834
55	19	F					0.886937
56	22	M	4	3	1	0	0.982699
Numbers of valid cases	56	56 (F:27, M:29)	43 (F:21, M:22)				56
	Mean=31.66						Mean=2.06
	SD=10.89						SD=2.11
Sheding indicates patients meeting DS-AD clinical criteria as defined in the text.
The raw data of the DS group are shown.
To avoid jeopardizing the confidentiality of personal identification, individual scores for sub-items of the questionnaire and ApoE types cannot be disclosed.
N/A: data were not available

## Sheet: Supplentary Table 1 Controls
ID	Age	Sex	plasma p-tau (pg/ml)
1	18	M	0.613393
2	24	F	0.611462
3	14	M	2.26036
4	24	F	0.80047
5	23	M	0.986898
6	40	F	0.373616
7	45	M	0.671186
8	53	F	0.789727
9	51	F	0.536019
10	38	M	0.845347
11	37	M	0.951907
12	49	M	0.772188
13	50	M	0.942211
14	56	M	0.991271
15	35	M	1.11138
16	34	M	0.818179
17	31	F	0.37384
18	35	M	0.818534
19	25	F	0.543521
20	33	F	0.261257
21	43	M	0.747833
22	43	M	0.325015
23	41	F	0.476779
24	18	F	0.482935
25	48	M	0.159836
26	26	M	0.817596
27	33	F	0.16756
28	37	M	0.828956
29	25	M	1.25751
30	39	F	0.528762
31	31	F	0.216709
32	27	M	1.36283
33	23	F	0.390613
Numbers of valid cases	33	33	33
	Mean=34.82	F=14	Mean=0.72
	SD=10.82	M=19	SD=0.40
		.
